# Supplementary material for: Alteration of Mitochondrial Transcript Expression in Arabidopsis thaliana Using a Custom-Made Library of Pentatricopeptide Repeat Proteins
Source: Int J Mol Sci. 2023 Aug 26;24(17):13233. doi: 10.3390/ijms241713233 (PMC10487680; doi:10.3390/ijms241713233)
Supplement: Supplementary file 1 [file ijms-24-13233-s001.zip]

Archive with 1 entries (1 files):
- ijms-2548190-supplementary.pdf
